# Supplementary material for: Individual, Family, and Socioeconomic Contributors to Dental Caries in Children from Low- and Middle-Income Countries
Source: Int J Environ Res Public Health. 2022 Jun 10;19(12):7114. doi: 10.3390/ijerph19127114 (PMC9222700; doi:10.3390/ijerph19127114)
Supplement: Supplementary file 1 [file ijerph-19-07114-s001.zip]

Archive with 1 entries (1 files):
- ijerph-1738649-supplementary.pdf
